# Supplementary material for: The Societal Burden of Breast Cancer in Working-Age Women in Croatia: A Multicentre Cross-Sectional Study
Source: Healthcare (Basel). 2026 Jun 12;14(12):1693. doi: 10.3390/healthcare14121693 (PMC13299876; doi:10.3390/healthcare14121693)
Supplement: Supplementary file 1 [file healthcare-14-01693-s001.zip]

Archive with 1 entries (1 files):
- healthcare-4320026-supplementary.pdf
